# Supplementary material for: Trends in Prevalence and Incidence of Epilepsy and Drug-Resistant Epilepsy in Children: A Nationwide Population-Based Study in Korea
Source: Neurol Int. 2024 Aug 21;16(4):880–90. doi: 10.3390/neurolint16040066 (PMC11357417; doi:10.3390/neurolint16040066)
Supplement: Supplementary file 1 [file neurolint-16-00066-s001.zip]

Archive with 1 entries (1 files):
- neurolint-3124315-supplementary.pdf
